# Supplementary material for: Probing the Effect of Acidosis on Tether-Mode Mechanotransduction of Proprioceptors
Source: Int J Mol Sci. 2023 Aug 14;24(16):12783. doi: 10.3390/ijms241612783 (PMC10454156; doi:10.3390/ijms241612783)
Supplement: Supplementary file 1 [file ijms-24-12783-s001.zip]

Archive with 1 entries (1 files):
- ijms-2518627-supplementary.pdf
